# Supplementary material for: Novel Potential Risk Loci for Migraine in the Portuguese Population
Source: Int J Mol Sci. 2026 Jun 6;27(12):5165. doi: 10.3390/ijms27125165 (PMC13300717; doi:10.3390/ijms27125165)
Supplement: Supplementary file 1 [file ijms-27-05165-s001.zip]

Archive with 7 entries (7 files):
- Supplementary  Table S1.xlsx
- Supplementary  Table S2.xlsx
- Supplementary  Table S3.xlsx
- Supplementary Figure S1.TIF
- Supplementary Figure S2a.tif
- Supplementary Figure S2b.tif
- Supplementary Figure S3.tif
