# Supplementary material for: Novel Potential Risk Loci for Migraine in the Portuguese Population
Source: Int J Mol Sci. 2026 Jun 6;27(12):5165. doi: 10.3390/ijms27125165 (PMC13300717; doi:10.3390/ijms27125165)
Supplement: Supplementary file 1 [file ijms-27-05165-s001.zip › Supplementary Table S1.xlsx]

## Sheet: Sheet1
Supplementary Table S1: 260 candidate SNPs (GWAS; p < 1x10-5) in high LD (r2 ≥ 0.6). uniqID – Unique ID of SNPs consisting of chr:position:allele1:allele2 where alleles are alphabetically ordered; rsID – rsID based on dbSNP build 151; chr – chromosome; pos – genomic position (hg19); A1 – effect allele; A2 – non-effect allele; MAF – minor allele frequency; gwasP – p-value provided in the input GWA…
uniqID	rsID	chr	pos	A2	A1	MAF	gwasP	OR	SE	r2	IndSigSNP	nearestGene	dist	func	CADD	RDB
1:112174210:A:G	rs12125110	1	112174210	A	G	0.0666	NA	NA	NA	0.811168	rs7525578	RAP1A	0	intronic	6.474	4
1:112177479:A:T	rs12128357	1	112177479	A	T	0.0666	NA	NA	NA	0.811168	rs7525578	RAP1A	0	intronic	0.636	7
1:112178761:A:G	rs12033936	1	112178761	A	G	0.07058	NA	NA	NA	0.864268	rs7525578	RAP1A	0	intronic	0.945	6
1:112184223:A:G	rs61791761	1	112184223	G	A	0.06958	NA	NA	NA	0.878252	rs7525578	RAP1A	0	intronic	1.722	4
1:112185356:A:G	rs7543725	1	112185356	G	A	0.06958	NA	NA	NA	0.878252	rs7525578	RAP1A	0	intronic	0.817	7
1:112185604:C:G	rs111888234	1	112185604	G	C	0.06958	NA	NA	NA	0.878252	rs7525578	RAP1A	0	intronic	3	7
1:112189742:C:T	rs7535083	1	112189742	C	T	0.06958	NA	NA	NA	0.878252	rs7525578	RAP1A	0	intronic	1.012	4
1:112193584:C:T	rs4526612	1	112193584	C	T	0.06958	NA	NA	NA	0.878252	rs7525578	RAP1A	0	intronic	0.104	7
1:112203452:G:T	rs10776734	1	112203452	G	T	0.06958	NA	NA	NA	0.878252	rs7525578	RAP1A	0	intronic	10.26	4
1:112203761:A:G	rs11102321	1	112203761	A	G	0.07058	NA	NA	NA	0.864268	rs7525578	RAP1A	0	intronic	7.279	4
1:112204342:A:G	rs12038935	1	112204342	A	G	0.07058	NA	NA	NA	0.864268	rs7525578	RAP1A	0	intronic	1.991	6
1:112211032:A:G	rs12141323	1	112211032	A	G	0.07952	NA	NA	NA	0.986385	rs7525578	RAP1A	0	intronic	3.004	7
1:112214089:T:TTTTC	rs138872078	1	112214089	TTTTC	T	0.07952	NA	NA	NA	0.986385	rs7525578	RAP1A	0	intronic	1.697	NA
1:112216961:C:T	rs7525578	1	112216961	C	T	0.07853	3.77e-07	3.463	0.2445	1	rs7525578	RAP1A	0	intronic	4.619	5
1:112220716:A:T	rs7551986	1	112220716	T	A	0.07952	1.45e-06	3.251	0.2447	0.986385	rs7525578	RAP1A	0	intronic	5.65	5
1:112221914:C:T	rs12033081	1	112221914	C	T	0.07853	1.45e-06	3.251	0.2447	1	rs7525578	RAP1A	0	intronic	0.269	7
1:112223854:A:C	rs61791765	1	112223854	A	C	0.07853	1.45e-06	3.251	0.2447	1	rs7525578	RAP1A:FAM212B	0	intronic	2.936	7
1:112225126:C:CA	rs375059165	1	112225126	CA	C	0.07853	NA	NA	NA	1	rs7525578	RAP1A:FAM212B	0	intronic	1.274	NA
1:112225143:A:G	rs6704009	1	112225143	G	A	0.08449	NA	NA	NA	0.922802	rs7525578	RAP1A:FAM212B	0	intronic	0.132	6
1:112233741:C:T	rs34075261	1	112233741	T	C	0.07952	NA	NA	NA	0.986385	rs7525578	RAP1A:FAM212B	0	intronic	7.092	7
1:112235297:G:T	rs2300545	1	112235297	G	T	0.07058	NA	NA	NA	0.864268	rs7525578	RAP1A:FAM212B	0	intronic	6.96	6
1:112268351:G:GTTTTT	rs10610613	1	112268351	GTTTTT	G	0.1262	NA	NA	NA	0.878196	rs7525578	FAM212B	0	UTR3	1.205	NA
1:112268351:GTTTTT:GTTTTTT	rs568070228	1	112268351	GTTTTT	GTTTTTT	0.07356	NA	NA	NA	0.878196	rs7525578	FAM212B	0	NA	NA	NA
1:154430445:T:TTTC	rs10629163	1	154430445	TTTC	T	0.2644	NA	NA	NA	0.970739	rs10908839	IL6R	0	intronic	0.724	NA
1:154430798:C:G	rs10908839	1	154430798	G	C	0.2664	6.33e-06	2.616	0.213	1	rs10908839	IL6R	0	intronic	1.787	5
1:154432042:C:G	rs10752641	1	154432042	C	G	0.2793	6.89e-06	2.594	0.212	0.93911	rs10908839	IL6R	0	intronic	1.71	6
1:154432904:C:T	rs35699331	1	154432904	C	T	0.2793	NA	NA	NA	0.93911	rs10908839	IL6R	0	intronic	5.422	5
1:154432905:G:GA	rs34001333	1	154432905	G	GA	0.2793	NA	NA	NA	0.93911	rs10908839	IL6R	0	intronic	1.872	NA
1:154432948:C:T	rs6698040	1	154432948	C	T	0.2793	2.1e-05	2.421	0.2079	0.93911	rs10908839	IL6R	0	intronic	1.756	5
1:154433407:A:G	rs7537291	1	154433407	A	G	0.2793	2.1e-05	2.421	0.2079	0.93911	rs10908839	IL6R	0	intronic	3.374	4
1:154433415:C:T	rs7546068	1	154433415	T	C	0.2793	2.1e-05	2.421	0.2079	0.93911	rs10908839	IL6R	0	intronic	0.462	3a
1:154433466:A:G	rs7537316	1	154433466	A	G	0.2793	2.1e-05	2.421	0.2079	0.93911	rs10908839	IL6R	0	intronic	1.549	4
1:154433905:A:C	rs7546552	1	154433905	A	C	0.2793	2.1e-05	2.421	0.2079	0.93911	rs10908839	IL6R	0	intronic	0.231	7
1:154433911:C:T	rs7546555	1	154433911	T	C	0.2793	2.1e-05	2.421	0.2079	0.93911	rs10908839	IL6R	0	intronic	0.201	7
1:154434936:A:G	rs6687597	1	154434936	A	G	0.2793	2.1e-05	2.421	0.2079	0.93911	rs10908839	IL6R	0	intronic	1.946	7
1:154435293:A:T	rs55668699	1	154435293	T	A	0.2694	3.35e-05	2.312	0.2021	0.897774	rs10908839	IL6R	0	intronic	2.367	6
1:154435346:C:T	rs6427672	1	154435346	T	C	0.2793	2.1e-05	2.421	0.2079	0.93911	rs10908839	IL6R	0	intronic	0.209	6
1:154435631:G:GT	rs11289103	1	154435631	G	GT	0.2753	NA	NA	NA	0.957115	rs10908839	IL6R	0	intronic	0.984	NA
1:154436195:C:T	rs4240872	1	154436195	T	C	0.2803	2.1e-05	2.421	0.2079	0.935005	rs10908839	IL6R	0	intronic	5.505	4
1:154436384:C:G	rs4509570	1	154436384	C	G	0.2803	2.1e-05	2.421	0.2079	0.935005	rs10908839	IL6R	0	intronic	12.89	4
1:154436404:C:G	rs4341355	1	154436404	G	C	0.2803	2.1e-05	2.421	0.2079	0.935005	rs10908839	IL6R	0	intronic	5.824	4
1:154436641:T:TA	rs58638689	1	154436641	T	TA	0.2793	NA	NA	NA	0.93911	rs10908839	IL6R	0	intronic	0.482	NA
1:154436920:C:T	rs4291493	1	154436920	C	T	0.2813	2.1e-05	2.421	0.2079	0.93055	rs10908839	IL6R	0	intronic	1.559	7
1:154437896:C:T	rs2229238	1	154437896	C	T	0.2197	0.001479	2.151	0.2409	0.75538	rs10908839	IL6R	0	UTR3	0.256	4
1:154438084:C:T	rs7514452	1	154438084	T	C	0.2207	0.001479	2.151	0.2409	0.750014	rs10908839	IL6R	0	UTR3	0.605	4
1:154438880:C:T	rs4072391	1	154438880	C	T	0.2177	0.001297	2.157	0.239	0.747915	rs10908839	IL6R	0	UTR3	1.026	3a
1:154439865:A:T	rs4379670	1	154439865	A	T	0.2147	0.001534	2.146	0.241	0.736181	rs10908839	IL6R	0	UTR3	1.825	2b
1:154443507:C:CA	rs66850263	1	154443507	C	CA	0.2286	NA	NA	NA	0.673589	rs10908839	SHE	0	intronic	0.65	NA
1:154444179:C:G	rs60987114	1	154444179	G	C	0.2396	NA	NA	NA	0.65042	rs10908839	SHE	0	intronic	0.443	7
1:154444181:C:G	rs59844441	1	154444181	G	C	0.2396	NA	NA	NA	0.65042	rs10908839	SHE	0	intronic	0.439	7
1:154444209:C:T	rs7526293	1	154444209	C	T	0.2296	0.0009859	2.188	0.2377	0.678378	rs10908839	SHE	0	intronic	1.279	7
1:154444591:A:G	rs6669229	1	154444591	G	A	0.2296	0.0009859	2.188	0.2377	0.678378	rs10908839	SHE	0	intronic	3.478	6
1:154445503:C:T	rs6675472	1	154445503	C	T	0.2296	0.0009859	2.188	0.2377	0.678378	rs10908839	SHE	0	intronic	2.853	7
1:154446198:C:T	rs58348886	1	154446198	T	C	0.2276	0.003292	2.015	0.2385	0.652832	rs10908839	SHE	0	intronic	3.574	6
1:154460332:C:CA	rs543109429	1	154460332	C	CA	0.2396	NA	NA	NA	0.614788	rs10908839	SHE	0	intronic	0.161	NA
1:154465577:C:T	rs73018293	1	154465577	C	T	0.2306	0.003316	1.998	0.2357	0.648082	rs10908839	SHE	0	intronic	1.457	7
1:154466301:C:T	rs59838898	1	154466301	C	T	0.2306	0.003282	1.973	0.2311	0.648082	rs10908839	SHE	0	intronic	1.805	4
1:154468135:C:T	rs10047079	1	154468135	T	C	0.2306	0.003282	1.973	0.2311	0.648082	rs10908839	SHE	0	intronic	6.627	2b
1:154472533:G:GT	rs148931059	1	154472533	G	GT	0.2306	NA	NA	NA	0.648082	rs10908839	SHE	0	intronic	3.847	NA
1:154482669:C:T	rs73020232	1	154482669	C	T	0.2306	0.001826	2.055	0.231	0.648082	rs10908839	TDRD10	0	intronic	0.231	6
1:154482767:A:C	rs73020234	1	154482767	C	A	0.2306	0.001826	2.055	0.231	0.648082	rs10908839	TDRD10	0	intronic	0.108	6
1:154485640:A:G	rs73020246	1	154485640	A	G	0.2306	0.001826	2.055	0.231	0.648082	rs10908839	TDRD10	0	intronic	4.817	7
1:154487258:G:T	rs11490956	1	154487258	G	T	0.2296	0.002718	2.009	0.2327	0.644448	rs10908839	TDRD10	0	intronic	2.182	7
1:154487489:A:G	rs111600849	1	154487489	G	A	0.2296	0.002718	2.009	0.2327	0.644448	rs10908839	TDRD10	0	intronic	2.311	6
1:154487726:A:G	rs12403537	1	154487726	G	A	0.2296	0.001826	2.055	0.231	0.644448	rs10908839	TDRD10	0	intronic	0.139	6
1:154491683:A:G	rs6674171	1	154491683	A	G	0.2296	0.001826	2.055	0.231	0.644448	rs10908839	TDRD10	0	intronic	13.15	2c
1:154492107:G:T	rs59239860	1	154492107	G	T	0.2167	0.002846	2.01	0.234	0.69949	rs10908839	TDRD10	0	intronic	5.166	4
1:154492533:A:G	rs77184252	1	154492533	A	G	0.2296	0.001826	2.055	0.231	0.644448	rs10908839	TDRD10	0	intronic	3.821	5
1:154493310:C:CT	rs34986944	1	154493310	C	CT	0.2286	NA	NA	NA	0.640838	rs10908839	TDRD10	0	intronic	1.699	NA
1:154499484:C:T	rs12406822	1	154499484	C	T	0.2286	0.001826	2.055	0.231	0.640838	rs10908839	TDRD10	0	intronic	7.745	7
1:154501285:C:T	rs12405637	1	154501285	C	T	0.2286	NA	NA	NA	0.640838	rs10908839	TDRD10	0	intronic	0.047	7
1:154504172:C:T	rs60498985	1	154504172	C	T	0.2286	0.001826	2.055	0.231	0.640838	rs10908839	TDRD10	0	intronic	2.865	5
1:154504601:C:T	rs59741504	1	154504601	T	C	0.2286	0.001826	2.055	0.231	0.640838	rs10908839	TDRD10	0	intronic	0.474	5
1:154504702:A:G	rs60255122	1	154504702	A	G	0.2286	0.001826	2.055	0.231	0.640838	rs10908839	TDRD10	0	intronic	0.392	7
1:154504849:C:T	rs60760897	1	154504849	C	T	0.2296	NA	NA	NA	0.636102	rs10908839	TDRD10	0	intronic	3.16	5
1:154504854:C:T	rs61698846	1	154504854	C	T	0.2286	NA	NA	NA	0.640838	rs10908839	TDRD10	0	intronic	0.187	5
1:154504887:G:T	rs61275241	1	154504887	T	G	0.2286	0.001826	2.055	0.231	0.640838	rs10908839	TDRD10	0	intronic	3.544	5
1:154504900:A:G	rs112231452	1	154504900	G	A	0.2286	0.003389	1.982	0.2336	0.640838	rs10908839	TDRD10	0	intronic	2.618	5
1:154504927:C:T	rs61403567	1	154504927	T	C	0.2286	0.001826	2.055	0.231	0.640838	rs10908839	TDRD10	0	intronic	3.64	5
1:154505010:C:T	rs58710275	1	154505010	C	T	0.2286	0.001826	2.055	0.231	0.640838	rs10908839	TDRD10	0	intronic	1.774	6
1:154505437:A:ACTT	rs141389846	1	154505437	A	ACTT	0.2286	NA	NA	NA	0.640838	rs10908839	TDRD10	0	intronic	2.157	NA
1:154505446:A:AC	rs148569584	1	154505446	AC	A	0.2296	NA	NA	NA	0.644448	rs10908839	TDRD10	0	intronic	2.742	NA
1:154505857:C:T	rs7551873	1	154505857	C	T	0.2286	0.001826	2.055	0.231	0.640838	rs10908839	TDRD10	0	intronic	2.891	7
1:154505886:A:G	rs7556449	1	154505886	A	G	0.2286	0.001826	2.055	0.231	0.640838	rs10908839	TDRD10	0	intronic	6.104	7
1:154507197:C:T	rs41308419	1	154507197	T	C	0.2286	0.001826	2.055	0.231	0.640838	rs10908839	TDRD10	0	intronic	2.632	5
1:154507767:C:T	rs112585956	1	154507767	T	C	0.2286	0.001826	2.055	0.231	0.640838	rs10908839	TDRD10	0	intronic	0.229	7
1:154507899:C:T	rs4633282	1	154507899	T	C	0.2286	0.001826	2.055	0.231	0.640838	rs10908839	TDRD10	0	intronic	7.736	7
1:154508210:A:G	rs73023331	1	154508210	G	A	0.2286	0.001826	2.055	0.231	0.640838	rs10908839	TDRD10	0	intronic	1.2	5
1:154508764:A:T	rs111742980	1	154508764	T	A	0.2286	0.001826	2.055	0.231	0.640838	rs10908839	TDRD10	0	intronic	2.764	6
1:154508792:C:T	rs112674677	1	154508792	C	T	0.2286	0.001826	2.055	0.231	0.640838	rs10908839	TDRD10	0	intronic	0.257	7
1:154508812:A:G	rs113915076	1	154508812	G	A	0.2286	0.001826	2.055	0.231	0.640838	rs10908839	TDRD10	0	intronic	0.292	7
1:154508974:A:T	rs4639752	1	154508974	T	A	0.2286	0.001826	2.055	0.231	0.640838	rs10908839	TDRD10	0	intronic	3.634	7
1:154509096:A:G	rs4390168	1	154509096	A	G	0.2296	0.002718	2.009	0.2327	0.636102	rs10908839	TDRD10	0	intronic	5.436	5
1:154509340:C:T	rs60368585	1	154509340	T	C	0.2286	0.001826	2.055	0.231	0.640838	rs10908839	TDRD10	0	intronic	3.978	5
1:154510790:C:T	rs112236096	1	154510790	C	T	0.2286	0.001826	2.055	0.231	0.640838	rs10908839	TDRD10	0	intronic	3.166	6
1:154510852:C:T	rs73023339	1	154510852	C	T	0.2286	0.001826	2.055	0.231	0.640838	rs10908839	TDRD10	0	intronic	0.675	7
1:154511709:A:G	rs57783436	1	154511709	A	G	0.2256	0.001826	2.055	0.231	0.655252	rs10908839	TDRD10	0	intronic	1.219	6
1:154512008:C:T	rs112394421	1	154512008	T	C	0.2256	0.001826	2.055	0.231	0.655252	rs10908839	TDRD10	0	intronic	0.107	5
1:154512077:C:T	rs73023346	1	154512077	C	T	0.2256	0.001826	2.055	0.231	0.655252	rs10908839	TDRD10	0	intronic	1.581	4
1:154512710:C:T	rs12408461	1	154512710	T	C	0.2266	0.001826	2.055	0.231	0.650413	rs10908839	TDRD10	0	intronic	4.869	5
1:154513418:A:G	rs73023348	1	154513418	G	A	0.2256	0.001826	2.055	0.231	0.655252	rs10908839	TDRD10	0	intronic	1.492	5
1:154513440:C:T	rs73023349	1	154513440	T	C	0.2266	0.001826	2.055	0.231	0.643291	rs10908839	TDRD10	0	intronic	0.859	5
1:154513712:C:T	rs72999415	1	154513712	C	T	0.2266	0.001826	2.055	0.231	0.658858	rs10908839	TDRD10	0	intronic	0.897	5
1:154514092:C:T	rs72999419	1	154514092	T	C	0.2256	0.001826	2.055	0.231	0.655252	rs10908839	TDRD10	0	intronic	5.466	4
1:154514203:C:G	rs41313910	1	154514203	C	G	0.2266	0.001826	2.055	0.231	0.658858	rs10908839	TDRD10	0	intronic	0.342	4
1:154514942:A:G	rs72999422	1	154514942	G	A	0.2256	0.001826	2.055	0.231	0.655252	rs10908839	TDRD10	0	intronic	4.655	7
1:154515193:C:T	rs58881140	1	154515193	C	T	0.2256	0.001826	2.055	0.231	0.655252	rs10908839	TDRD10	0	intronic	1.952	5
1:154516122:A:C	rs6672087	1	154516122	A	C	0.2266	0.001826	2.055	0.231	0.651644	rs10908839	TDRD10	0	intronic	1.113	5
1:154516578:A:G	rs3811448	1	154516578	G	A	0.2256	0.001826	2.055	0.231	0.655252	rs10908839	TDRD10	0	exonic	9.5	5
1:154517217:C:T	rs6681207	1	154517217	T	C	0.2247	0.009786	1.789	0.2252	0.651668	rs10908839	TDRD10	0	intronic	8.028	5
1:154517504:A:G	rs3811449	1	154517504	G	A	0.2256	0.001826	2.055	0.231	0.655252	rs10908839	TDRD10	0	intronic	0.449	5
1:154518247:C:CTT	rs368587572	1	154518247	CTT	C	0.2366	NA	NA	NA	0.608282	rs10908839	TDRD10	0	intronic	1.36	NA
1:154518286:A:G	rs59084843	1	154518286	A	G	0.2256	NA	NA	NA	0.655252	rs10908839	TDRD10	0	intronic	2.864	7
1:154518349:C:T	rs61559765	1	154518349	T	C	0.2256	0.001826	2.055	0.231	0.655252	rs10908839	TDRD10	0	intronic	2.688	7
1:154518496:A:G	rs60092776	1	154518496	A	G	0.2256	0.001826	2.055	0.231	0.655252	rs10908839	TDRD10	0	intronic	0.278	6
1:154518642:C:T	rs60931472	1	154518642	T	C	0.2266	0.001826	2.055	0.231	0.650413	rs10908839	TDRD10	0	intronic	2.629	7
1:154518864:T:TAA	rs199598386	1	154518864	TAA	T	0.2197	NA	NA	NA	0.632811	rs10908839	TDRD10	0	intronic	0.536	NA
1:154519800:C:CA	rs113168174	1	154519800	C	CA	0.2276	NA	NA	NA	0.654021	rs10908839	TDRD10	0	intronic	0.965	NA
1:154521584:A:T	rs41269915	1	154521584	T	A	0.2266	0.001826	2.055	0.231	0.650413	rs10908839	UBE2Q1	0	UTR3	8.078	5
14:98284326:C:T	rs117797734	14	98284326	C	T	0.01193	4.27e-12	7.404	0.289	1	rs117797734	RP11-204N11.2	28732	intergenic	0.108	7
16:18105214:A:T	rs238843	16	18105214	T	A	0.1531	NA	NA	NA	0.707998	rs62044126	CTA-481E9.4:CTA-481E9.3	0	ncRNA_intronic	0.075	7
16:18106345:G:T	rs238841	16	18106345	G	T	0.1551	NA	NA	NA	0.71661	rs62044126	CTA-481E9.4:CTA-481E9.3	0	ncRNA_intronic	3.66	6
16:18107214:A:G	rs238840	16	18107214	G	A	0.1461	0.02516	1.835	0.2711	0.673275	rs62044126	CTA-481E9.4:CTA-481E9.3	0	ncRNA_intronic	1.239	7
16:18108454:A:T	rs151691	16	18108454	T	A	0.1491	0.02516	1.835	0.2711	0.675986	rs62044126	CTA-481E9.4:CTA-481E9.3	0	ncRNA_intronic	0.466	7
16:18108524:C:T	rs151550	16	18108524	T	C	0.1491	0.02516	1.835	0.2711	0.675986	rs62044126	CTA-481E9.4:CTA-481E9.3	0	ncRNA_intronic	4.444	7
16:18108924:G:GT	rs374231279	16	18108924	G	GT	0.1501	NA	NA	NA	0.670623	rs62044126	CTA-481E9.4:CTA-481E9.3	0	ncRNA_intronic	0.045	NA
16:18109185:C:T	rs238838	16	18109185	T	C	0.03976	NA	NA	NA	0.847459	rs76649197	CTA-481E9.4:CTA-481E9.3	0	ncRNA_intronic	2.862	7
16:18112544:C:T	rs11644093	16	18112544	C	T	0.1501	0.02516	1.835	0.2711	0.681692	rs62044126	CTA-481E9.4:CTA-481E9.3	0	ncRNA_intronic	1.61	7
16:18113754:A:G	rs62044083	16	18113754	A	G	0.1521	0.01437	1.938	0.2703	0.691074	rs62044126	CTA-481E9.4:CTA-481E9.3	0	ncRNA_intronic	0.724	6
16:18114938:A:T	rs72773661	16	18114938	A	T	0.1511	0.02516	1.835	0.2711	0.697553	rs62044126	CTA-481E9.4:CTA-481E9.3	0	ncRNA_intronic	0.121	5
16:18119323:C:T	rs10775293	16	18119323	C	T	0.1511	0.02516	1.835	0.2711	0.675279	rs62044126	CTA-481E9.4:CTA-481E9.3	0	ncRNA_intronic	9.816	7
16:18128058:G:T	rs7187980	16	18128058	G	T	0.1511	0.02516	1.835	0.2711	0.697553	rs62044126	CTA-481E9.4:CTA-481E9.3	0	ncRNA_intronic	0.557	6
16:18130977:G:GGAT	rs528047838	16	18130977	G	GGAT	0.1382	NA	NA	NA	0.606481	rs62044126	CTA-481E9.4:CTA-481E9.3	0	ncRNA_intronic	4.538	NA
16:18134156:A:G	rs11075396	16	18134156	G	A	0.1511	0.02619	1.83	0.2718	0.697553	rs62044126	CTA-481E9.4:CTA-481E9.3	0	ncRNA_intronic	0.23	4
16:18136044:C:T	rs62044088	16	18136044	C	T	0.1491	0.02619	1.83	0.2718	0.710729	rs62044126	CTA-481E9.4:CTA-481E9.3	0	ncRNA_intronic	8.519	7
16:18136968:G:GTA	rs10673938	16	18136968	GTA	G	0.1491	NA	NA	NA	0.710729	rs62044126	CTA-481E9.4:CTA-481E9.3	0	ncRNA_intronic	13.9	NA
16:18143703:C:T	rs62044093	16	18143703	C	T	0.1491	0.03132	1.783	0.2687	0.710729	rs62044126	CTA-481E9.4:CTA-481E9.3	0	ncRNA_intronic	2.282	7
16:18144925:G:T	rs11647821	16	18144925	G	T	0.1491	0.02058	1.874	0.2712	0.710729	rs62044126	CTA-481E9.4:CTA-481E9.3	0	ncRNA_intronic	0.087	7
16:18145000:A:G	rs11647860	16	18145000	G	A	0.1491	0.02058	1.874	0.2712	0.710729	rs62044126	CTA-481E9.4:CTA-481E9.3	0	ncRNA_intronic	4.013	7
16:18149444:A:G	rs56850911	16	18149444	G	A	0.1491	0.04231	1.718	0.2666	0.710729	rs62044126	CTA-481E9.4:CTA-481E9.3	0	ncRNA_intronic	0.099	6
16:18156513:C:T	rs2158152	16	18156513	C	T	0.04573	6.14e-08	4.272	0.2682	0.776524	rs76649197	CTA-481E9.4:CTA-481E9.3	0	ncRNA_intronic	0.622	5
16:18160867:G:T	rs76649197	16	18160867	T	G	0.03579	2.71e-08	4.386	0.2659	1	rs76649197	CTA-481E9.4:CTA-481E9.3	0	ncRNA_intronic	1.832	6
16:18168572:A:C	rs35440502	16	18168572	A	C	0.1968	NA	NA	NA	0.981722	rs62044126	CTA-481E9.4:CTA-481E9.3	0	ncRNA_intronic	5.483	7
16:18168888:A:T	rs34977713	16	18168888	A	T	0.1968	NA	NA	NA	0.981722	rs62044126	CTA-481E9.4:CTA-481E9.3	0	ncRNA_intronic	1.406	6
16:18168916:A:G	rs74915796	16	18168916	G	A	0.1968	NA	NA	NA	0.981722	rs62044126	CTA-481E9.4:CTA-481E9.3	0	ncRNA_intronic	0.273	6
16:18168919:C:T	rs76792173	16	18168919	C	T	0.1968	NA	NA	NA	0.981722	rs62044126	CTA-481E9.4:CTA-481E9.3	0	ncRNA_intronic	0.788	6
16:18169893:A:G	rs112512663	16	18169893	G	A	0.1998	NA	NA	NA	1	rs62044126	CTA-481E9.4:CTA-481E9.3	0	ncRNA_intronic	3.647	7
16:18169896:A:T	16:18169896:A:T	16	18169896	A	T	0.1988	NA	NA	NA	0.981786	rs62044126	CTA-481E9.4:CTA-481E9.3	0	ncRNA_intronic	4.464	7
16:18170073:A:T	rs67604326	16	18170073	T	A	0.1938	NA	NA	NA	0.951685	rs62044126	CTA-481E9.4:CTA-481E9.3	0	NA	0.024	6
16:18170073:T:TA	16:18170073:T:TA	16	18170073	T	TA	0.002982	NA	NA	NA	0.951685	rs62044126	CTA-481E9.4:CTA-481E9.3	0	ncRNA_intronic	0.434	NA
16:18170199:A:C	rs62044126	16	18170199	C	A	0.1998	1.58e-08	3.437	0.2184	1	rs62044126	CTA-481E9.4:CTA-481E9.3	0	ncRNA_intronic	5.373	5
16:18171046:A:T	rs71273822	16	18171046	A	T	0.1998	NA	NA	NA	0.987855	rs62044126	CTA-481E9.4:CTA-481E9.3	0	ncRNA_intronic	2.064	6
16:18173088:G:T	rs112451465	16	18173088	G	T	0.0497	NA	NA	NA	0.718377	rs76649197	CTA-481E9.4:CTA-481E9.3	0	ncRNA_intronic	1.156	7
16:18174852:A:C	16:18174852:A:C	16	18174852	A	C	0.2197	NA	NA	NA	0.843491	rs62044126	CTA-481E9.4:CTA-481E9.3	0	NA	4.712	NA
16:18174852:A:G	16:18174852:A:G	16	18174852	G	A	0.2197	NA	NA	NA	0.843491	rs62044126	CTA-481E9.4:CTA-481E9.3	0	ncRNA_intronic	4.335	NA
16:18181025:A:G	rs62044152	16	18181025	A	G	0.1501	NA	NA	NA	0.658462	rs62044126	CTA-481E9.4:CTA-481E9.3	0	ncRNA_intronic	2.615	5
16:18182203:A:G	rs62044155	16	18182203	A	G	0.1511	NA	NA	NA	0.653367	rs62044126	CTA-481E9.4:CTA-481E9.3	0	ncRNA_intronic	0.422	7
16:18187679:A:G	rs4781860	16	18187679	A	G	0.1471	NA	NA	NA	0.66473	rs62044126	CTA-481E9.4:CTA-481E9.3	0	ncRNA_intronic	0.069	NA
19:17760561:C:T	rs11665951	19	17760561	T	C	0.1451	9.21e-06	0.3417	0.2421	1	rs11665951	UNC13A	0	intronic	4.338	5
19:17763392:A:G	rs1159365	19	17763392	G	A	0.1243	1.63e-05	0.3454	0.2466	0.760233	rs11665951	UNC13A	0	intronic	6.884	NA
2:70205075:A:G	rs114557033	2	70205075	G	A	0.04473	4.38e-06	6.424	0.405	1	rs114557033	PCBP1-AS1	0	ncRNA_intronic	6.036	5
2:70216267:A:G	rs11126256	2	70216267	G	A	0.04473	6.97e-06	5.746	0.389	1	rs114557033	PCBP1-AS1	0	ncRNA_intronic	0.43	2b
2:70326026:A:T	rs76093583	2	70326026	A	T	0.05865	0.0007715	2.836	0.31	0.668982	rs114557033	AC016700.3	0	ncRNA_intronic	6.677	5
2:70350961:A:G	rs72841123	2	70350961	G	A	0.05865	0.0002771	3.099	0.3111	0.733084	rs114557033	AC016700.5	206	downstream	3.897	4
2:70358364:G:T	rs72841126	2	70358364	G	T	0.05765	0.0003914	3.022	0.3119	0.705398	rs114557033	AC016700.5	5914	intergenic	1.748	6
2:70387421:A:G	rs12151607	2	70387421	G	A	0.04374	0.0001405	3.958	0.3614	0.936723	rs114557033	C2orf42	0	intronic	0.111	7
20:594780:C:T	rs1533087	20	594780	T	C	0.4066	0.0002083	0.4997	0.1871	0.901708	rs1964858	TCF15	3737	intergenic	1.73	NA
20:596007:C:T	rs6038167	20	596007	C	T	0.3986	0.0002679	0.509	0.1853	0.950402	rs1964858	TCF15	4964	intergenic	0.039	5
20:598427:C:T	rs4813750	20	598427	C	T	0.3688	0.0101	0.6302	0.1795	0.853346	rs1964858	TCF15	7384	intergenic	0.241	7
20:600260:A:G	rs1964858	20	600260	G	A	0.4006	5.38e-06	0.4192	0.1911	1	rs1964858	TCF15	9217	intergenic	0.311	6
20:600989:A:AG	rs145964325	20	600989	AG	A	0.3658	NA	NA	NA	0.858692	rs1964858	TCF15	9946	intergenic	4.595	NA
20:600992:G:T	rs116777472	20	600992	G	T	0.3658	NA	NA	NA	0.858692	rs1964858	TCF15	9949	intergenic	3.457	7
20:602622:A:G	rs6139752	20	602622	G	A	0.3946	0.000132	0.4846	0.1895	0.918329	rs1964858	TCF15	11579	intergenic	0.255	7
20:603620:G:T	rs6133220	20	603620	G	T	0.3956	0.0164	0.643	0.184	0.633588	rs1964858	TCF15	12577	intergenic	3.344	5
20:604978:C:T	rs6038196	20	604978	C	T	0.3559	0.003243	0.5803	0.1849	0.718605	rs1964858	TCF15	13935	intergenic	1.251	7
20:605422:C:G	rs6085198	20	605422	C	G	0.3579	0.003243	0.5803	0.1849	0.725174	rs1964858	TCF15	14379	intergenic	0.124	7
22:27884455:A:T	rs11090494	22	27884455	T	A	0.3519	0.0008761	1.887	0.1909	0.600581	rs11913002	RP11-46E17.6	28433	intergenic	3.765	4
22:27886736:A:G	rs11913002	22	27886736	G	A	0.4165	2.11e-06	2.388	0.1835	1	rs11913002	RP11-46E17.6	30714	intergenic	0.004	7
22:27887420:C:T	rs11704484	22	27887420	C	T	0.3419	0.0001104	2.126	0.1951	0.71843	rs11913002	RP11-46E17.6	31398	intergenic	1.806	5
22:27888311:A:G	rs5762200	22	27888311	G	A	0.4185	3.73e-06	2.332	0.183	0.99156	rs11913002	RP11-46E17.6	32289	intergenic	5.477	5
22:27889627:C:G	rs734088	22	27889627	G	C	0.4175	3.73e-06	2.332	0.183	0.978904	rs11913002	RP11-46E17.6	33605	intergenic	0.73	5
22:27891314:G:GTGATGAGCAAAAC	rs11269141	22	27891314	G	GTGATGAGCAAAAC	0.4543	NA	NA	NA	0.73566	rs11913002	RP11-46E17.6	35292	intergenic	3.174	NA
22:27893497:C:T	rs7292844	22	27893497	C	T	0.3469	4.85e-05	2.29	0.2039	0.605786	rs11913002	RP11-46E17.6	37475	intergenic	4.103	6
22:27893850:G:T	rs5762205	22	27893850	G	T	0.3708	7.68e-05	2.136	0.192	0.67424	rs11913002	RP11-46E17.6	37828	intergenic	1.76	7
22:27893974:G:T	rs4822889	22	27893974	G	T	0.3708	9.35e-05	2.121	0.1925	0.67424	rs11913002	RP11-46E17.6	37952	intergenic	2.186	7
22:27895526:A:G	rs9784227	22	27895526	G	A	0.3469	7.31e-05	2.239	0.2032	0.605786	rs11913002	RP11-46E17.6	39504	intergenic	1.499	4
22:27896321:A:G	rs7285001	22	27896321	G	A	0.3469	7.31e-05	2.239	0.2032	0.605786	rs11913002	RP11-46E17.6	40299	intergenic	0.041	7
22:35866387:C:T	rs28571767	22	35866387	C	T	0.2773	3.11e-06	2.654	0.2093	1	rs28571767	RP4-569D19.5	31520	intergenic	0.128	6
22:35867871:A:AAG	rs527361369	22	35867871	A	AAG	0.3459	NA	NA	NA	0.706745	rs28571767	RP4-569D19.5	30036	intergenic	12.14	NA
22:35868835:A:T	rs28370422	22	35868835	A	T	0.2823	3.94e-06	2.657	0.2118	0.945185	rs28571767	RP4-569D19.5	29072	intergenic	1.467	5
22:35872539:A:G	rs28709111	22	35872539	A	G	0.3022	5.51e-05	2.331	0.2099	0.800551	rs28571767	RP4-569D19.5	25368	intergenic	0.78	3a
22:35873547:A:G	rs28413816	22	35873547	A	G	0.334	0.0006113	1.954	0.1955	0.694706	rs28571767	RP4-569D19.5	24360	intergenic	0.443	5
22:35873995:C:T	rs28735468	22	35873995	T	C	0.334	0.0006113	1.954	0.1955	0.694706	rs28571767	RP4-569D19.5	23912	intergenic	6.745	4
22:35874289:G:T	rs28557029	22	35874289	T	G	0.334	0.0006113	1.954	0.1955	0.694706	rs28571767	RP4-569D19.5	23618	intergenic	6.743	4
22:35879258:A:C	rs28711179	22	35879258	A	C	0.2962	0.0002875	2.116	0.2067	0.788757	rs28571767	RP4-569D19.5	18649	intergenic	1.908	5
22:35879537:C:CAAGGAAGGAAGGAAGG	rs532135539	22	35879537	CAAGGAAGGAAGGAAGG	C	0.002982	NA	NA	NA	0.777194	rs28571767	RP4-569D19.5	18370	intergenic	3.825	NA
22:35879537:CAAGGAAGG:CAAGGAAGGAAGGAAGG	rs545879756	22	35879537	CAAGGAAGGAAGGAAGG	CAAGGAAGG	0.2942	NA	NA	NA	0.777194	rs28571767	RP4-569D19.5	18370	NA	NA	NA
22:35879692:A:G	rs73415088	22	35879692	A	G	0.2932	0.0002296	2.154	0.2083	0.773599	rs28571767	RP4-569D19.5	18215	intergenic	0.424	3a
22:35880609:A:G	rs28528287	22	35880609	G	A	0.3201	0.0002539	2.092	0.2017	0.642114	rs28571767	RP4-569D19.5	17298	intergenic	3.017	7
22:35880831:C:T	rs28447356	22	35880831	T	C	0.326	0.0005158	2.004	0.2002	0.623221	rs28571767	RP4-569D19.5	17076	intergenic	0.134	5
22:35881145:C:T	rs28464177	22	35881145	T	C	0.325	0.0003074	2.059	0.2002	0.632585	rs28571767	RP4-569D19.5	16762	intergenic	4.179	5
22:35881152:G:T	rs28579881	22	35881152	T	G	0.325	0.0005158	2.004	0.2002	0.632585	rs28571767	RP4-569D19.5	16755	intergenic	6.477	5
22:35881299:A:G	rs28411027	22	35881299	A	G	0.326	0.0003074	2.059	0.2002	0.63699	rs28571767	RP4-569D19.5	16608	intergenic	6.031	5
22:35881337:A:G	rs28447419	22	35881337	A	G	0.326	0.0003074	2.059	0.2002	0.63699	rs28571767	RP4-569D19.5	16570	intergenic	0.038	5
22:35881481:C:T	rs28688703	22	35881481	T	C	0.326	0.0003074	2.059	0.2002	0.630984	rs28571767	RP4-569D19.5	16426	intergenic	1.377	5
22:35881513:A:G	rs28544170	22	35881513	A	G	0.325	0.0003074	2.059	0.2002	0.632585	rs28571767	RP4-569D19.5	16394	intergenic	0.188	5
22:35881716:A:AAGAC	rs113157967	22	35881716	A	AAGAC	0.325	NA	NA	NA	0.632585	rs28571767	RP4-569D19.5	16191	intergenic	1.258	NA
22:35881805:C:CT	rs546694889	22	35881805	C	CT	0.3221	NA	NA	NA	0.600754	rs28571767	RP4-569D19.5	16102	intergenic	0.062	NA
22:35881886:A:G	rs28505502	22	35881886	G	A	0.325	0.0003074	2.059	0.2002	0.632585	rs28571767	RP4-569D19.5	16021	intergenic	0.687	7
22:35882042:A:G	rs28553876	22	35882042	A	G	0.326	0.0003074	2.059	0.2002	0.63699	rs28571767	RP4-569D19.5	15865	intergenic	0.393	6
22:35882540:C:T	rs28620356	22	35882540	T	C	0.328	0.000185	2.105	0.1991	0.638002	rs28571767	RP4-569D19.5	15367	intergenic	1.02	5
22:35886126:A:C	rs5750106	22	35886126	C	A	0.326	0.0003522	2.035	0.1989	0.649352	rs28571767	RP4-569D19.5	11781	intergenic	0.733	5
22:35887009:A:G	rs4821400	22	35887009	A	G	0.327	0.0001581	2.124	0.1994	0.645874	rs28571767	RP4-569D19.5	10898	intergenic	6.563	6
22:35888199:A:G	rs4820194	22	35888199	G	A	0.327	NA	NA	NA	0.628208	rs28571767	RP4-569D19.5	9708	intergenic	1.34	2b
22:35888211:C:T	rs150546597	22	35888211	T	C	0.33	NA	NA	NA	0.637299	rs28571767	RP4-569D19.5	9696	intergenic	0.431	3a
22:35888213:C:T	rs138379971	22	35888213	C	T	0.33	NA	NA	NA	0.637299	rs28571767	RP4-569D19.5	9694	intergenic	0.691	3a
4:153647589:C:G	rs6826890	4	153647589	C	G	0.341	8.54e-07	2.628	0.1963	1	rs6826890	TIGD4	42916	intergenic	0.098	5
4:153648489:A:G	rs60216726	4	153648489	G	A	0.4155	4.47e-05	2.143	0.1867	0.615765	rs6826890	TIGD4	42016	intergenic	1.775	7
7:121956540:C:G	rs10240812	7	121956540	G	C	0.3638	1.06e-06	0.3733	0.2019	1	rs10240812	CADPS2	1940	intergenic	6.1	2b
7:121976574:A:G	rs62473066	7	121976574	G	A	0.2654	0.0004115	0.4836	0.2057	0.607118	rs10240812	CADPS2:RP5-1101C3.1	0	ncRNA_intronic	3.771	6
7:121980909:T:TAAA	rs566350578	7	121980909	TAAA	T	0.2674	NA	NA	NA	0.605352	rs10240812	CADPS2:RP5-1101C3.1	0	ncRNA_intronic	1.287	NA
7:121982203:C:T	rs702419	7	121982203	C	T	0.2664	0.0002745	0.4715	0.2067	0.610648	rs10240812	CADPS2:RP5-1101C3.1	0	ncRNA_intronic	6.44	NA
7:121982803:C:G	rs702420	7	121982803	G	C	0.2664	0.0002745	0.4715	0.2067	0.610648	rs10240812	CADPS2:RP5-1101C3.1	0	ncRNA_intronic	0.553	6
7:121985541:C:T	rs798685	7	121985541	C	T	0.2684	0.0003138	0.4763	0.2058	0.602742	rs10240812	CADPS2:RP5-1101C3.1	0	ncRNA_intronic	4.987	NA
7:121985556:C:G	rs798684	7	121985556	G	C	0.2664	0.0002745	0.4715	0.2067	0.610648	rs10240812	CADPS2:RP5-1101C3.1	0	ncRNA_intronic	0.833	7
7:121987158:A:C	rs798682	7	121987158	C	A	0.2664	0.0002745	0.4715	0.2067	0.610648	rs10240812	CADPS2:RP5-1101C3.1	0	ncRNA_intronic	2.192	6
7:121989722:C:T	rs798680	7	121989722	T	C	0.2674	0.0002554	0.4708	0.206	0.606648	rs10240812	CADPS2:RP5-1101C3.1	0	ncRNA_intronic	14.95	NA
7:52748202:A:G	rs10224317	7	52748202	G	A	0.3976	3.85e-06	2.401	0.1896	1	rs10224317	RP11-398K14.1	211327	intergenic	0.806	6
7:52748240:A:G	rs10269871	7	52748240	A	G	0.4105	4.52e-06	2.393	0.1902	0.929532	rs10224317	RP11-398K14.1	211289	intergenic	1.633	7
7:52748362:A:T	rs10270007	7	52748362	A	T	0.4085	1.04e-05	2.302	0.1891	0.914267	rs10224317	RP11-398K14.1	211167	intergenic	3.872	6
7:52748572:G:T	rs10224821	7	52748572	G	T	0.3827	6.32e-05	2.132	0.1892	0.768411	rs10224317	RP11-398K14.1	210957	intergenic	0.006	6
7:52748926:T:TATC	rs138143777	7	52748926	TATC	T	0.3738	NA	NA	NA	0.801358	rs10224317	RP11-398K14.1	210603	intergenic	0.502	NA
7:52749076:C:T	rs6966046	7	52749076	C	T	0.3738	6.32e-05	2.132	0.1892	0.801358	rs10224317	RP11-398K14.1	210453	intergenic	0.421	7
7:52749520:A:G	rs12539418	7	52749520	A	G	0.3738	6.32e-05	2.132	0.1892	0.801358	rs10224317	RP11-398K14.1	210009	intergenic	0.644	7
7:52749752:A:G	rs12540004	7	52749752	A	G	0.3738	6.32e-05	2.132	0.1892	0.801358	rs10224317	RP11-398K14.1	209777	intergenic	0.336	7
7:52749916:A:G	rs10232144	7	52749916	G	A	0.3748	6.32e-05	2.132	0.1892	0.797921	rs10224317	RP11-398K14.1	209613	intergenic	0.411	6
7:52749925:A:C	rs10262466	7	52749925	C	A	0.3748	6.32e-05	2.132	0.1892	0.797921	rs10224317	RP11-398K14.1	209604	intergenic	1.446	7
7:52750046:A:T	rs10281119	7	52750046	T	A	0.3738	6.32e-05	2.132	0.1892	0.801358	rs10224317	RP11-398K14.1	209483	intergenic	3.413	6
7:52750077:C:T	rs10281136	7	52750077	T	C	0.3738	6.32e-05	2.132	0.1892	0.801358	rs10224317	RP11-398K14.1	209452	intergenic	5.123	7
7:52750801:A:G	rs13239144	7	52750801	G	A	0.3738	6.32e-05	2.132	0.1892	0.801358	rs10224317	RP11-398K14.1	208728	intergenic	1.14	7
7:52751014:C:CT	rs35899099	7	52751014	C	CT	0.3738	NA	NA	NA	0.801358	rs10224317	RP11-398K14.1	208515	intergenic	0.54	NA
7:52751348:A:C	rs12534294	7	52751348	C	A	0.3738	6.32e-05	2.132	0.1892	0.801358	rs10224317	RP11-398K14.1	208181	intergenic	3.198	7
7:52751436:G:T	rs11238223	7	52751436	G	T	0.3748	6.32e-05	2.132	0.1892	0.797921	rs10224317	RP11-398K14.1	208093	intergenic	0.795	NA
7:52751829:G:T	rs6952228	7	52751829	G	T	0.3738	6.32e-05	2.132	0.1892	0.801358	rs10224317	RP11-398K14.1	207700	intergenic	0.219	5
7:52752395:C:T	rs11770372	7	52752395	T	C	0.3738	6.32e-05	2.132	0.1892	0.801358	rs10224317	RP11-398K14.1	207134	intergenic	0.221	6
7:52752399:A:G	rs11772830	7	52752399	G	A	0.3738	6.32e-05	2.132	0.1892	0.801358	rs10224317	RP11-398K14.1	207130	intergenic	2.106	6
7:52752716:A:G	rs12718701	7	52752716	A	G	0.3738	6.32e-05	2.132	0.1892	0.801358	rs10224317	RP11-398K14.1	206813	intergenic	0.081	7
7:52752795:T:TAA	rs34346502	7	52752795	TAA	T	0.3748	NA	NA	NA	0.797321	rs10224317	RP11-398K14.1	206734	intergenic	1.094	NA
7:52753733:G:T	rs12718702	7	52753733	T	G	0.3738	6.32e-05	2.132	0.1892	0.801358	rs10224317	RP11-398K14.1	205796	intergenic	3.592	6
7:52755294:C:T	rs13245530	7	52755294	C	T	0.496	0.0001444	0.5071	0.1787	0.657818	rs10224317	RP11-398K14.1	204235	intergenic	2.991	6
7:52755682:C:T	rs12665992	7	52755682	C	T	0.496	0.0001444	0.5071	0.1787	0.657818	rs10224317	RP11-398K14.1	203847	intergenic	3.784	7
7:52755827:T:TAAAAG	rs150481926	7	52755827	T	TAAAAG	0.496	NA	NA	NA	0.657818	rs10224317	RP11-398K14.1	203702	intergenic	1.371	NA
7:52755950:A:AT	rs200782909	7	52755950	A	AT	0.3936	NA	NA	NA	0.680826	rs10224317	RP11-398K14.1	203579	intergenic	1.173	NA
7:52756064:C:T	rs10085763	7	52756064	T	C	0.494	0.0001444	0.5071	0.1787	0.655471	rs10224317	RP11-398K14.1	203465	intergenic	3.188	7
7:52756091:A:G	rs10085899	7	52756091	G	A	0.494	0.0001444	0.5071	0.1787	0.655471	rs10224317	RP11-398K14.1	203438	intergenic	5.409	7
7:52756276:A:G	rs10281176	7	52756276	G	A	0.496	0.0001444	0.5071	0.1787	0.657818	rs10224317	RP11-398K14.1	203253	intergenic	0.771	6
7:52757056:A:G	rs12718705	7	52757056	A	G	0.496	0.0001444	0.5071	0.1787	0.657818	rs10224317	RP11-398K14.1	202473	intergenic	4.639	6
7:52757480:A:G	rs1358603	7	52757480	G	A	0.496	0.0001444	0.5071	0.1787	0.657818	rs10224317	RP11-398K14.1	202049	intergenic	2.692	6
7:52759115:C:G	rs6953462	7	52759115	G	C	0.496	0.0001444	0.5071	0.1787	0.657818	rs10224317	RP11-398K14.1	200414	intergenic	0.511	5
7:52759213:C:T	rs1881657	7	52759213	C	T	0.496	0.0001444	0.5071	0.1787	0.657818	rs10224317	RP11-398K14.1	200316	intergenic	5.955	5
