# Supplementary material for: Novel Potential Risk Loci for Migraine in the Portuguese Population
Source: Int J Mol Sci. 2026 Jun 6;27(12):5165. doi: 10.3390/ijms27125165 (PMC13300717; doi:10.3390/ijms27125165)
Supplement: Supplementary file 1 [file ijms-27-05165-s001.zip › Supplementary Table S2.xlsx]

## Sheet: Supplementary Table 2
Supplementary Table S2: In silico predictions (including transcription factor binding sites and expression quantitative trait locus (eQTL)) obtained by HaploReg platform. Analysis included lead SNPs (highlighted in orange) and variants in LD with lead SNPs (r² ≥ 0.8).
Query SNP: rs117797734 and variants with r2 >= 0.8
chr	pos (hg38)	LD (r²)	LD (D')	variant	Ref	Alt	AFR freq	AMR freq	ASN (freq)	EUR (freq)	SiPhy cons	Promoter histone marks	Enhancer histone marks	DNAse	Proteins bound	Motifs changed	NHGRI/EBI GWAS hits	GRASP QTL hits	Selected eQTL hits	GENCODE genes	dbSNP func annot
14	97817989	1	1	rs117797734	C	T	0.01	0.01	0	0.01						4 altered motifs				29kb 5' of RP11-204N11.2
Query SNP: rs7525578 and variants with r2 >= 0.8
chr	pos (hg38)	LD (r²)	LD (D')	variant	Ref	Alt	AFR freq	AMR freq	ASN (freq)	EUR (freq)	SiPhy cons	Promoter histone marks	Enhancer histone marks	DNAse	Proteins bound	Motifs changed	NHGRI/EBI GWAS hits	GRASP QTL hits	Selected eQTL hits	GENCODE genes	dbSNP func annot
1	111636139	0.8	0.96	rs12033936	A	G	0.09	0.03	0.07	0.07			6 tissues			GR,Maf,NRSF			1 hit	RAP1A	intronic
1	111641601	0.8	0.96	rs61791761	G	A	0.03	0.04	0.07	0.07			BLD	BLD	TAL1,GATA1	5 altered motifs			1 hit	RAP1A	intronic
1	111642982	0.8	0.96	rs111888234	G	C	0.03	0.04	0.07	0.07			BLD			ERalpha-a,Pax-5			1 hit	RAP1A	intronic
1	111647120	0.82	0.96	rs7535083	C	T	0.03	0.04	0.07	0.07			5 tissues	BLD,BLD		AP-1			1 hit	RAP1A	intronic
1	111650962	0.87	1	rs4526612	C	T	0.08	0.04	0.07	0.07			BLD, THYM			CACD,NRSF			1 hit	RAP1A	intronic
1	111660830	0.87	1	rs10776734	G	T	0.04	0.04	0.07	0.07				11 tissues	7 bound proteins	5 altered motifs		3 hits	4 hits	RAP1A	intronic
1	111661139	0.87	1	rs11102321	A	G	0.05	0.04	0.07	0.07		BLD, GI	15 tissues	5 tissues	CEBPB	Cart1,RXRA			4 hits	RAP1A	intronic
1	111661720	0.82	1	rs12038935	A	G	0.05	0.04	0.07	0.06			BLD, LNG			4 altered motifs			1 hit	RAP1A	intronic
1	111668410	1	1	rs12141323	A	G	0.05	0.04	0.07	0.08			4 tissues			Cphx,Hltf,Pax-4			1 hit	RAP1A	intronic
1	111671467	0.96	1	rs138872078	TTTTC	T	0.05	0.04	0.07	0.08			4 tissues			6 altered motifs				RAP1A	intronic
1	111674339	1	1	rs7525578	C	T	0.04	0.04	0.07	0.08			BLD, GI						4 hits	RAP1A	intronic
1	111678094	1	1	rs7551986	T	A	0.05	0.04	0.07	0.08						6 altered motifs			4 hits	RAP1A	intronic
1	111679292	1	1	rs12033081	C	T	0.04	0.04	0.07	0.08			6 tissues			4 altered motifs			1 hit	RAP1A	intronic
1	111681232	1	1	rs61791765	A	C	0.04	0.04	0.07	0.08			GI						1 hit	FAM212B	intronic
1	111682521	0.86	1	rs6704009	G	A	0.06	0.04	0.07	0.09						5 altered motifs				FAM212B	intronic
1	111691119	0.93	0.96	rs34075261	T	C	0.05	0.04	0.07	0.08			6 tissues			Dbx2,TCF11::MafG			1 hit	FAM212B	intronic
1	111692675	0.84	0.98	rs2300545	G	T	0.05	0.04	0.07	0.07			BLD, HRT, GI			4 altered motifs			1 hit	FAM212B	intronic
1	111711069	0.93	0.96	rs6537713	T	C	0.04	0.04	0.07	0.08			ESDR			ATF3,LXR,SREBP				FAM212B	intronic
1	111717059	0.82	0.96	rs12138505	G	A	0.03	0.04	0.07	0.07			ESDR, LNG		POL24H8	TEF			4 hits	FAM212B
1	111719660	0.87	0.96	rs10489471	T	G	0.01	0.02	0.07	0.07				4 tissues	POL24H8	HNF6,Nrf-2,TCF11::MafG		2 hits	4 hits	FAM212B
1	111724183	0.86	0.94	rs41310094	A	C	0.15	0.03	0.06	0.08			10 tissues	SKIN		DMRT1,DMRT7,LBP-1				FAM212B	3'-UTR
1	111725366	0.84	0.94	rs2076593	T	C	0.15	0.03	0.05	0.07		MUS	14 tissues	8 tissues	USF1	NF-Y,RXRA		1 hit	3 hits	FAM212B	3'-UTR
1	111725791	0.84	0.94	rs61788765	G	C	0.15	0.03	0.05	0.07			9 tissues			HNF4,Hdx,Zbtb3				FAM212B	3'-UTR
1	111726071	0.84	0.94	rs45601735	G	A	0.03	0.03	0.05	0.07			8 tissues						1 hit	FAM212B	3'-UTR
Query SNP: rs6826890 and variants with r2 >= 0.8
chr	pos (hg38)	LD (r²)	LD (D')	variant	Ref	Alt	AFR freq	AMR freq	ASN (freq)	EUR (freq)	SiPhy cons	Promoter histone marks	Enhancer histone marks	DNAse	Proteins bound	Motifs changed	NHGRI/EBI GWAS hits	GRASP QTL hits	Selected eQTL hits	GENCODE genes	dbSNP func annot
4	152726437	1	1	rs6826890	G	C	0.45	0.57	0.44	0.66			BLD		ERALPHA_A	Ik-1			5 hits	43kb 3' of TIGD4
Query SNP: rs10240812 and variants with r2 >= 0.8
chr	pos (hg38)	LD (r²)	LD (D')	variant	Ref	Alt	AFR freq	AMR freq	ASN (freq)	EUR (freq)	SiPhy cons	Promoter histone marks	Enhancer histone marks	DNAse	Proteins bound	Motifs changed	NHGRI/EBI GWAS hits	GRASP QTL hits	Selected eQTL hits	GENCODE genes	dbSNP func annot
7	122316486	1	1	rs10240812	C	G	0.36	0.65	0.62	0.64				6 tissues		7 altered motifs				1.9kb 3' of CADPS2
Query SNP: rs11913002 and variants with r2 >= 0.8
chr	pos (hg38)	LD (r²)	LD (D')	variant	Ref	Alt	AFR freq	AMR freq	ASN (freq)	EUR (freq)	SiPhy cons	Promoter histone marks	Enhancer histone marks	DNAse	Proteins bound	Motifs changed	NHGRI/EBI GWAS hits	GRASP QTL hits	Selected eQTL hits	GENCODE genes	dbSNP func annot
22	27490775	1	1	rs11913002	G	A	0.39	0.4	0.3	0.41				ESDR		5 altered motifs				31kb 5' of RP11-46E17.6
22	27492350	0.99	1	rs5762200	G	A	0.38	0.4	0.3	0.41			ESDR			Egr-1,ZBTB33,Zfx				32kb 5' of RP11-46E17.6
22	27493666	0.98	0.99	rs734088	G	C	0.44	0.4	0.31	0.41			ESDR, ESC	THYM		NRSF,PEBP				34kb 5' of RP11-46E17.6
Query SNP: rs28571767 and variants with r2 >= 0.8
chr	pos (hg38)	LD (r²)	LD (D')	variant	Ref	Alt	AFR freq	AMR freq	ASN (freq)	EUR (freq)	SiPhy cons	Promoter histone marks	Enhancer histone marks	DNAse	Proteins bound	Motifs changed	NHGRI/EBI GWAS hits	GRASP QTL hits	Selected eQTL hits	GENCODE genes	dbSNP func annot
22	35470394	1	1	rs28571767	C	T	0.71	0.23	0.06	0.27			ADRL			EBF,HDAC2,TAL1				46kb 3' of MCM5	intronic
22	35472842	0.92	1	rs28370422	A	T	0.57	0.22	0.07	0.29			6 tissues			5 altered motifs				48kb 3' of MCM5	intronic
22	35476546	0.81	0.97	rs28709111	A	G	0.64	0.24	0.07	0.3			8 tissues	8 tissues	ERALPHA_A	ATF3,Sox				52kb 3' of MCM5	intronic
Query SNP: rs10224317 and variants with r2 >= 0.8
chr	pos (hg38)	LD (r²)	LD (D')	variant	Ref	Alt	AFR freq	AMR freq	ASN (freq)	EUR (freq)	SiPhy cons	Promoter histone marks	Enhancer histone marks	DNAse	Proteins bound	Motifs changed	NHGRI/EBI GWAS hits	GRASP QTL hits	Selected eQTL hits	GENCODE genes	dbSNP func annot
7	52680507	1	1	rs10224317	G	A	0.41	0.5	0.59	0.4						6 altered motifs				355kb 5' of POM121L12	intronic
7	52680545	0.94	1	rs10269871	A	G	0.41	0.52	0.59	0.42						RREB-1				355kb 5' of POM121L12	intronic
7	52680667	0.92	0.99	rs10270007	A	T	0.41	0.51	0.59	0.42						6 altered motifs				355kb 5' of POM121L12	intronic
Query SNP: rs114557033 and variants with r2 >= 0.8
chr	pos (hg38)	LD (r²)	LD (D')	variant	Ref	Alt	AFR freq	AMR freq	ASN (freq)	EUR (freq)	SiPhy cons	Promoter histone marks	Enhancer histone marks	DNAse	Proteins bound	Motifs changed	NHGRI/EBI GWAS hits	GRASP QTL hits	Selected eQTL hits	GENCODE genes	dbSNP func annot
2	69977943	1	1	rs114557033	G	A	0	0.02	0	0.04		BLD	7 tissues	5 tissues		RORalpha1,RXRA,STAT			2 hits	PCBP1-AS1	intronic
2	69989135	1	1	rs11126256	G	A	0	0.02	0	0.04		GI, CRVX	BLD, GI, MUS	CRVX	JUND,RAD21	6 altered motifs			2 hits	PCBP1-AS1	intronic
Query SNP: rs1964858 and variants with r2 >= 0.8
chr	pos (hg38)	LD (r²)	LD (D')	variant	Ref	Alt	AFR freq	AMR freq	ASN (freq)	EUR (freq)	SiPhy cons	Promoter histone marks	Enhancer histone marks	DNAse	Proteins bound	Motifs changed	NHGRI/EBI GWAS hits	GRASP QTL hits	Selected eQTL hits	GENCODE genes	dbSNP func annot
20	614136	0.88	0.97	rs1533087	T	C	0.21	0.55	0.86	0.41			GI, LNG				1 hit		4 hits	3.7kb 5' of TCF15	intronic
20	615363	0.9	0.97	rs6038167	C	T	0.2	0.53	0.86	0.4			BLD	ESDR		Nr2f2			4 hits	5kb 5' of TCF15	intronic
20	617783	0.85	0.94	rs4813750	C	T	0.09	0.44	0.56	0.38						Bcl6b			5 hits	7.4kb 5' of TCF15	intronic
20	619616	1	1	rs1964858	G	A	0.22	0.51	0.85	0.39									5 hits	9.2kb 5' of TCF15	intronic
20	620345	0.85	0.95	rs145964325	AG	A	0.03	0.44	0.56	0.38			ESDR, ADRL, MUS			8 altered motifs			4 hits	9.9kb 5' of TCF15	intronic
20	620347	0.84	0.95	rs11476436	TG	T	0.03	0.44	0.56	0.38			ESDR, ADRL, MUS			NRSF,TCF12,THAP1			4 hits	9.9kb 5' of TCF15	intronic
20	621978	0.87	0.95	rs6139752	G	A	0.19	0.5	0.87	0.4			4 tissues					1 hit	5 hits	12kb 5' of TCF15	intronic
Query SNP: rs10908839 and variants with r2 >= 0.8
chr	pos (hg38)	LD (r²)	LD (D')	variant	Ref	Alt	AFR freq	AMR freq	ASN (freq)	EUR (freq)	SiPhy cons	Promoter histone marks	Enhancer histone marks	DNAse	Proteins bound	Motifs changed	NHGRI/EBI GWAS hits	GRASP QTL hits	Selected eQTL hits	GENCODE genes	dbSNP func annot
1	154458322	1	1	rs10908839	C	G	0.77	0.81	0.85	0.73						4 altered motifs		1 hit	12 hits	IL6R	intronic
1	154459566	0.95	1	rs10752641	G	C	0.66	0.79	0.85	0.72						GZF1,Pbx3		2 hits	19 hits	IL6R	intronic
1	154460428	0.95	1	rs35699331	T	C	0.45	0.78	0.85	0.72			BLD						13 hits	IL6R	intronic
1	154460472	0.95	1	rs6698040	T	C	0.45	0.78	0.85	0.72			BLD			AIRE,Foxa,HDAC2		1 hit	13 hits	IL6R	intronic
1	154460931	0.94	1	rs7537291	G	A	0.45	0.78	0.85	0.71		BLD	BLD, THYM	BLD	4 bound proteins			1 hit	15 hits	IL6R	intronic
1	154460939	0.95	1	rs7546068	C	T	0.45	0.78	0.85	0.72		BLD	BLD, THYM	THYM,BLD	4 bound proteins	CTCF		1 hit	15 hits	IL6R	intronic
1	154460990	0.95	1	rs7537316	G	A	0.45	0.78	0.85	0.72		BLD	BLD, THYM	BLD,THYM,BLD	4 bound proteins	Pou2f2,SP1		1 hit	14 hits	IL6R	intronic
1	154461429	0.94	0.99	rs7546552	C	A	0.45	0.78	0.85	0.72			BLD, THYM			Smad3		1 hit	14 hits	IL6R	intronic
1	154461435	0.93	0.98	rs7546555	C	T	0.45	0.78	0.85	0.72			BLD, THYM					1 hit	15 hits	IL6R	intronic
1	154462460	0.91	0.98	rs6687597	G	A	0.45	0.77	0.85	0.72			BLD, SKIN, CRVX			12 altered motifs		1 hit	12 hits	IL6R	intronic
1	154462817	0.9	-0.97	rs55668699	T	A	0.02	0.19	0.15	0.28			4 tissues			26 altered motifs			13 hits	IL6R	intronic
1	154462870	0.9	0.99	rs6427672	C	T	0.45	0.76	0.84	0.71			4 tissues			Gfi1,Zbtb3		1 hit	14 hits	IL6R	intronic
1	154463719	0.94	1	rs4240872	C	T	0.45	0.78	0.85	0.72		BLD, CRVX	20 tissues	9 tissues	GATA2,GATA1			6 hits	18 hits	IL6R	intronic
1	154463908	0.94	1	rs4509570	G	C	0.46	0.78	0.85	0.72		BLD, CRVX	20 tissues	15 tissues	BATF,GATA2,GATA1	CTCF,Smad4		1 hit	18 hits	IL6R	intronic
1	154463928	0.94	1	rs4341355	C	G	0.45	0.78	0.85	0.72		BLD, CRVX	17 tissues	13 tissues	BATF,GATA2,GATA1	5 altered motifs		1 hit	18 hits	IL6R	intronic
1	154464164	0.82	1	rs202140262	TTA	T	0.5	0.75	0.83	0.69			6 tissues			8 altered motifs			11 hits	IL6R	intronic
1	154464165	0.85	1	rs58638689	TA	T	0.51	0.75	0.83	0.69			6 tissues			8 altered motifs			11 hits	IL6R	intronic
Query SNP: rs11665951 and variants with r2 >= 0.8
chr	pos (hg38)	LD (r²)	LD (D')	variant	Ref	Alt	AFR freq	AMR freq	ASN (freq)	EUR (freq)	SiPhy cons	Promoter histone marks	Enhancer histone marks	DNAse	Proteins bound	Motifs changed	NHGRI/EBI GWAS hits	GRASP QTL hits	Selected eQTL hits	GENCODE genes	dbSNP func annot
19	17649752	1	1	rs11665951	C	T	0.98	0.71	0.71	0.85						4 altered motifs				UNC13A	intronic
