# Supplementary material for: Novel Potential Risk Loci for Migraine in the Portuguese Population
Source: Int J Mol Sci. 2026 Jun 6;27(12):5165. doi: 10.3390/ijms27125165 (PMC13300717; doi:10.3390/ijms27125165)
Supplement: Supplementary file 1 [file ijms-27-05165-s001.zip › Supplementary Table S3.xlsx]

## Sheet: Supplementary Table 3
Supplementary Table S3: gene ontology terms identified by Enrichr. Statistically significant results (adjusted p-value < 0.05) highlighted in green. Statistically significant neurobiological processes highlighted in bold.
GO Term	P-value	Adjusted P-value	Odds Ratio	Combined Score	Genes
Biological Process
Positive Regulation of Cell Differentiation (GO:0045597)	0.000830234	0.0465257	20.0949	142.549	RAP1A;TCF15;IL6R
Negative Regulation of Regulated Secretory Pathway (GO:1903306)	0.00454175	0.0465257	277.514	1497.03	RAP1A
Negative Regulation of Hematopoietic Progenitor Cell Differentiation (GO:1901533)	0.00454175	0.0465257	277.514	1497.03	TCF15
Synaptic Vesicle Docking (GO:0016081)	0.0058359	0.0465257	208.115	1070.48	UNC13A
Myeloid Leukocyte Mediated Immunity (GO:0002444)	0.0058359	0.0465257	208.115	1070.48	IL6R
Nerve Growth Factor Signaling Pathway (GO:0038180)	0.0058359	0.0465257	208.115	1070.48	RAP1A
Positive Regulation of Vasculogenesis (GO:2001214)	0.0058359	0.0465257	208.115	1070.48	RAP1A
Rap Protein Signal Transduction (GO:0032486)	0.0058359	0.0465257	208.115	1070.48	RAP1A
T-helper 17 Cell Lineage Commitment (GO:0072540)	0.0058359	0.0465257	208.115	1070.48	IL6R
T-helper 17 Cell Differentiation (GO:0072539)	0.0064824	0.0465257	184.981	932.06	IL6R
Positive Regulation of Platelet Aggregation (GO:1901731)	0.0071285	0.0465257	166.475	822.995	IL6R
Interleukin-6-Mediated Signaling Pathway (GO:0070102)	0.00777422	0.0465257	151.333	735.017	IL6R
T-helper Cell Lineage Commitment (GO:0002295)	0.00777422	0.0465257	151.333	735.017	IL6R
Response to Nerve Growth Factor (GO:1990089)	0.00841955	0.0465257	138.715	662.671	RAP1A
Negative Regulation of Stem Cell Differentiation (GO:2000737)	0.00841955	0.0465257	138.715	662.671	TCF15
Regulation of Hematopoietic Stem Cell Differentiation (GO:1902036)	0.00841955	0.0465257	138.715	662.671	TCF15
Regulation of Vasculogenesis (GO:2001212)	0.00841955	0.0465257	138.715	662.671	RAP1A
Microvillus Organization (GO:0032528)	0.00841955	0.0465257	138.715	662.671	RAP1A
Acute-Phase Response (GO:0006953)	0.00906449	0.0465257	128.038	602.215	IL6R
Microvillus Assembly (GO:0030033)	0.00906449	0.0465257	128.038	602.215	RAP1A
Neutrophil Mediated Immunity (GO:0002446)	0.00906449	0.0465257	128.038	602.215	IL6R
Negative Regulation of Interleukin-8 Production (GO:0032717)	0.0103532	0.0465257	110.956	507.118	IL6R
Neurotrophin Signaling Pathway (GO:0038179)	0.0103532	0.0465257	110.956	507.118	RAP1A
Positive Regulation of Dendrite Extension (GO:1903861)	0.0103532	0.0465257	110.956	507.118	UNC13A
Regulation of Dendrite Extension (GO:1903859)	0.010997	0.0465257	104.016	469.124	UNC13A
Regulation of Leukocyte Chemotaxis (GO:0002688)	0.010997	0.0465257	104.016	469.124	IL6R
Positive Regulation of Homotypic Cell-Cell Adhesion (GO:0034112)	0.0116404	0.0465922	97.8922	435.941	IL6R
Positive Regulation of Stem Cell Differentiation (GO:2000738)	0.0122834	0.0465922	92.4491	406.73	TCF15
Mesoderm Development (GO:0007498)	0.0122834	0.0465922	92.4491	406.73	TCF15
Regulation of Collagen Biosynthetic Process (GO:0032965)	0.012926	0.0466409	87.5789	380.838	IL6R
Regulation of Synaptic Vesicle Exocytosis (GO:2000300)	0.0135683	0.0466409	83.1958	357.744	RAP1A
Cellular Response to Nerve Growth Factor Stimulus (GO:1990090)	0.0135683	0.0466409	83.1958	357.744	RAP1A
Monocyte Chemotaxis (GO:0002548)	0.0148516	0.0473103	75.625	318.355	IL6R
Cellular Response to Interleukin-6 (GO:0071354)	0.0148516	0.0473103	75.625	318.355	IL6R
Endothelial Cell Development (GO:0001885)	0.0154927	0.0473103	72.3333	301.441	RAP1A
Acute Inflammatory Response (GO:0002526)	0.0154927	0.0473103	72.3333	301.441	IL6R
Regulation of Cell Junction Assembly (GO:1901888)	0.0161334	0.0473103	69.316	286.058	RAP1A
Synaptic Transmission, Glutamatergic (GO:0035249)	0.0167737	0.0473103	66.54	272.012	UNC13A
Regulation of Platelet Aggregation (GO:0090330)	0.0167737	0.0473103	66.54	272.012	IL6R
Establishment of Endothelial Barrier (GO:0061028)	0.0180531	0.0484352	61.6049	247.309	RAP1A
Positive Regulation of Leukocyte Migration (GO:0002687)	0.0180531	0.0484352	61.6049	247.309	IL6R
Signal Release From Synapse (GO:0099643)	0.0212451	0.0550469	51.9661	200.154	UNC13A
Positive Regulation of MAPK Cascade (GO:0043410)	0.0223369	0.0550469	9.91263	37.683	RAP1A;IL6R
Cellular Response to cAMP (GO:0071320)	0.0225192	0.0550469	48.9044	185.513	RAP1A
Neurotransmitter Secretion (GO:0007269)	0.0225192	0.0550469	48.9044	185.513	UNC13A
Regulation of Cellular Component Biogenesis (GO:0044087)	0.0237917	0.0568933	46.1829	172.651	RAP1A
Positive Regulation of Exocytosis (GO:0045921)	0.0244274	0.0571706	44.9324	166.791	CADPS2
Response to cAMP (GO:0051591)	0.0269665	0.0595424	40.5407	146.48	RAP1A
Synaptic Vesicle Exocytosis (GO:0016079)	0.0276003	0.0595424	39.5734	142.066	UNC13A
Regulation of Chemokine Production (GO:0032642)	0.0276003	0.0595424	39.5734	142.066	IL6R
Negative Regulation of Biosynthetic Process (GO:0009890)	0.0288667	0.0595424	37.7708	133.9	IL6R
Positive Regulation of Chemotaxis (GO:0050921)	0.0294994	0.0595424	36.9296	130.117	IL6R
Neurotransmitter Transport (GO:0006836)	0.0294994	0.0595424	36.9296	130.117	UNC13A
Positive Regulation of Kinase Activity (GO:0033674)	0.0307636	0.0595424	35.3546	123.084	RAP1A
Regulation of Exocytosis (GO:0017157)	0.0307636	0.0595424	35.3546	123.084	CADPS2
Positive Regulation of Osteoblast Differentiation (GO:0045669)	0.0307636	0.0595424	35.3546	123.084	IL6R
Regulation of Stem Cell Differentiation (GO:2000736)	0.0313951	0.0595424	34.6163	119.811	TCF15
Positive Regulation of Smooth Muscle Cell Proliferation (GO:0048661)	0.0313951	0.0595424	34.6163	119.811	IL6R
Positive Regulation of Developmental Growth (GO:0048639)	0.0320262	0.0597099	33.9082	116.685	UNC13A
Regulation of Synaptic Transmission, Glutamatergic (GO:0051966)	0.0332873	0.0610268	32.5752	110.84	UNC13A
Regulation of Smooth Muscle Cell Proliferation (GO:0048660)	0.034547	0.061293	31.3428	105.482	IL6R
Positive Regulation of Chemokine Production (GO:0032722)	0.034547	0.061293	31.3428	105.482	IL6R
Cell Surface Receptor Signaling Pathway via STAT (GO:0097696)	0.0351762	0.0614188	30.7608	102.968	IL6R
Positive Regulation of Leukocyte Chemotaxis (GO:0002690)	0.0358051	0.06154	30.2	100.556	IL6R
Extrinsic Apoptotic Signaling Pathway (GO:0097191)	0.043322	0.0733141	24.7761	77.7746	IL6R
Positive Regulation of Secretion by Cell (GO:1903532)	0.0476818	0.0794697	22.4245	68.2425	CADPS2
Positive Regulation of Interleukin-6 Production (GO:0032755)	0.0489241	0.0803232	21.8322	65.8784	IL6R
Regulation of Interleukin-8 Production (GO:0032677)	0.052642	0.0839221	20.2287	59.558	IL6R
Regulation of Protein Kinase Activity (GO:0045859)	0.052642	0.0839221	20.2287	59.558	RAP1A
Defense Response to Gram-negative Bacterium (GO:0050829)	0.0551132	0.0863423	19.2839	55.8918	IL6R
Positive Regulation of Protein Kinase Activity (GO:0045860)	0.05573	0.0863423	19.0613	55.0345	RAP1A
Regulation of Osteoblast Differentiation (GO:0045667)	0.0581938	0.0889071	18.2198	51.8166	IL6R
Positive Regulation of Hydrolase Activity (GO:0051345)	0.0618782	0.0916535	17.0876	47.5478	RAP1A
Defense Response to Gram-positive Bacterium (GO:0050830)	0.0618782	0.0916535	17.0876	47.5478	IL6R
Positive Regulation of Neuron Projection Development (GO:0010976)	0.062491	0.0916535	16.9124	46.8936	RAP1A
Positive Regulation of Cell Growth (GO:0030307)	0.06738	0.0975236	15.6297	42.1597	UNC13A
Positive Regulation of GTPase Activity (GO:0043547)	0.0698156	0.0997366	15.0583	40.0837	RAP1A
Regulation of Interleukin-6 Production (GO:0032675)	0.0716385	0.100595	14.6563	38.6359	IL6R
Positive Regulation of Cell Projection Organization (GO:0031346)	0.0722454	0.100595	14.527	38.1725	RAP1A
Modulation of Chemical Synaptic Transmission (GO:0050804)	0.0734581	0.101005	14.2751	37.273	UNC13A
Response to Cytokine (GO:0034097)	0.0770874	0.104687	13.569	34.7748	IL6R
Protein Localization to Plasma Membrane (GO:0072659)	0.0825067	0.11068	12.631	31.5129	RAP1A
Regulation of GTPase Activity (GO:0043087)	0.083707	0.110937	12.4398	30.8562	RAP1A
Protein Localization to Cell Periphery (GO:1990778)	0.0849058	0.111186	12.2543	30.2218	RAP1A
Cellular Response to Growth Factor Stimulus (GO:0071363)	0.0932573	0.120686	11.0951	26.3219	RAP1A
Positive Regulation of ERK1 and ERK2 Cascade (GO:0070374)	0.0950378	0.12156	10.8745	25.5928	RAP1A
Regulation of Cellular Component Organization (GO:0051128)	0.098589	0.124653	10.4583	24.2298	RAP1A
Cellular Response to Nitrogen Compound (GO:1901699)	0.104479	0.130582	9.83085	22.2056	RAP1A
Positive Regulation of Protein Phosphorylation (GO:0001934)	0.105653	0.130582	9.71422	21.8336	RAP1A
Regulation of Neuron Projection Development (GO:0010975)	0.108581	0.13271	9.43429	20.9466	RAP1A
Small GTPase-mediated Signal Transduction (GO:0007264)	0.115572	0.139703	8.82353	19.0399	RAP1A
Negative Regulation of Cytokine Production (GO:0001818)	0.117312	0.140265	8.68289	18.6067	IL6R
Protein Localization to Membrane (GO:0072657)	0.121937	0.144226	8.3287	17.5257	RAP1A
Defense Response to Bacterium (GO:0042742)	0.134539	0.157099	7.4875	15.0192	IL6R
Regulation of ERK1 and ERK2 Cascade (GO:0070372)	0.135676	0.157099	7.41929	14.8199	RAP1A
Cytokine-Mediated Signaling Pathway (GO:0019221)	0.153687	0.175629	6.47408	12.1249	IL6R
Chemical Synaptic Transmission (GO:0007268)	0.156469	0.175629	6.34749	11.7739	UNC13A
Regulation of MAPK Cascade (GO:0043408)	0.156469	0.175629	6.34749	11.7739	IL6R
Plasma Membrane Bounded Cell Projection Assembly (GO:0120031)	0.165867	0.184297	5.95139	10.6921	RAP1A
Cellular Response to Cytokine Stimulus (GO:0071345)	0.172443	0.189687	5.69994	10.0187	IL6R
Positive Regulation of Cytokine Production (GO:0001819)	0.191884	0.208982	5.05736	8.34902	IL6R
Cellular Response to Oxygen-Containing Compound (GO:1901701)	0.222835	0.240313	4.26545	6.40381	RAP1A
Positive Regulation of Cell Population Proliferation (GO:0008284)	0.272808	0.291349	3.36508	4.37119	IL6R
Positive Regulation of Cellular Process (GO:0048522)	0.33691	0.356347	2.59877	2.8273	IL6R
Positive Regulation of Intracellular Signal Transduction (GO:1902533)	0.350136	0.366809	2.47517	2.59752	IL6R
Regulation of Cell Population Proliferation (GO:0042127)	0.399425	0.414498	2.08539	1.91383	IL6R
Positive Regulation of Transcription by RNA Polymerase II (GO:0045944)	0.480759	0.494238	1.61278	1.18118	TCF15
Positive Regulation of DNA-templated Transcription (GO:0045893)	0.575106	0.585756	1.22506	0.677704	TCF15
Regulation of DNA-templated Transcription (GO:0006355)	0.770288	0.777355	0.695705	0.181573	TCF15
Regulation of Transcription by RNA Polymerase II (GO:0006357)	0.788176	0.788176	0.657255	0.156449	TCF15
Cellular Component
Glutamatergic Synapse (GO:0098978)	0.00193663	0.0309862	36.1582	225.873	CADPS2;RAP1A
Neuromuscular Junction (GO:0031594)	0.0244274	0.173288	44.9324	166.791	UNC13A
Exocytic Vesicle Membrane (GO:0099501)	0.0426976	0.173288	25.1528	79.3221	UNC13A
Synaptic Vesicle Membrane (GO:0030672)	0.043322	0.173288	24.7761	77.7746	UNC13A
Specific Granule Membrane (GO:0035579)	0.0569627	0.18228	18.6311	53.3848	RAP1A
Specific Granule (GO:0042581)	0.098589	0.262904	10.4583	24.2298	RAP1A
Late Endosome (GO:0005770)	0.135108	0.308817	7.45324	14.919	RAP1A
Secretory Granule Membrane (GO:0030667)	0.166967	0.318208	5.90797	10.575	RAP1A
Early Endosome (GO:0005769)	0.189209	0.318208	5.13793	8.55416	RAP1A
Endosome Membrane (GO:0010008)	0.226947	0.318208	4.17647	6.19387	RAP1A
Cilium (GO:0005929)	0.232058	0.318208	4.07024	5.94568	CADPS2
Cytoplasmic Vesicle Membrane (GO:0030659)	0.238656	0.318208	3.93981	5.6447	RAP1A
Neuron Projection (GO:0043005)	0.308785	0.380043	2.89624	3.4034	UNC13A
Bounding Membrane of Organelle (GO:0098588)	0.443353	0.506689	1.80937	1.47172	RAP1A
Intracellular Membrane-Bounded Organelle (GO:0043231)	0.750244	0.80026	0.771881	0.221806	CADPS2;TIGD4;TCF15
Nucleus (GO:0005634)	0.863086	0.863086	0.563312	0.0829425	TIGD4;TCF15
Molecular Function
Interleukin-6 Receptor Binding (GO:0005138)	0.0038941	0.0739878	333.033	1847.77	IL6R
Syntaxin-1 Binding (GO:0017075)	0.00970904	0.0922359	118.887	551.005	UNC13A
Syntaxin Binding (GO:0019905)	0.0294994	0.155121	36.9296	130.117	UNC13A
E-box Binding (GO:0070888)	0.032657	0.155121	33.2283	113.697	TCF15
GDP Binding (GO:0019003)	0.0420729	0.159877	25.541	80.9229	RAP1A
Cytokine Receptor Activity (GO:0004896)	0.052642	0.162921	20.2287	59.558	IL6R
Growth Factor Receptor Binding (GO:0070851)	0.0631034	0.162921	16.7407	46.2543	IL6R
Cytokine Receptor Binding (GO:0005126)	0.0685985	0.162921	15.3387	41.0999	IL6R
Guanyl-Nucleotide Exchange Factor Activity (GO:0005085)	0.125965	0.239333	8.04146	16.6599	RAP1A
GTP Binding (GO:0005525)	0.125965	0.239333	8.04146	16.6599	RAP1A
Guanyl Ribonucleotide Binding (GO:0032561)	0.140777	0.240008	7.12698	13.973	RAP1A
GTPase Activity (GO:0003924)	0.159797	0.240008	6.20189	11.3733	RAP1A
Ribonucleoside Triphosphate Phosphatase Activity (GO:0017111)	0.164216	0.240008	6.0177	10.8714	RAP1A
Anion Binding (GO:0043168)	0.232058	0.308045	4.07024	5.94568	RAP1A
GTPase Regulator Activity (GO:0030695)	0.243193	0.308045	3.85422	5.44947	RAP1A
Transcription Cis-Regulatory Region Binding (GO:0000976)	0.303216	0.360069	2.96161	3.53411	TCF15
Protein Homodimerization Activity (GO:0042803)	0.36226	0.404879	2.36966	2.40613	IL6R
RNA Polymerase II Cis-Regulatory Region Sequence-Specific DNA Binding (GO:0000978)	0.505411	0.53349	1.49842	1.02249	TCF15
RNA Polymerase II Transcription Regulatory Region Sequence-Specific DNA Binding (GO:0000977)	0.563756	0.563756	1.26532	0.725196	TCF15
KEGG Category	P-value	Adjusted P-value	Odds Ratio	Combined Score	Genes
LONG-TERM POTENTIATION	0.0414478	0.169422	25.9414	82.5798	RAP1A
RENAL CELL CARCINOMA	0.0420729	0.169422	25.541	80.9229	RAP1A
SYNAPTIC VESICLE CYCLE	0.0495447	0.169422	21.5476	64.748	UNC13A
ADHERENS JUNCTION	0.0581938	0.169422	18.2198	51.8166	RAP1A
HEMATOPOIETIC CELL LINEAGE	0.0612651	0.169422	17.2665	48.2175	IL6R
VIRAL PROTEIN INTERACTION WITH CYTOKINE AND CYTOKINE RECEPTOR	0.062491	0.169422	16.9124	46.8936	IL6R
PANCREATIC SECRETION	0.062491	0.169422	16.9124	46.8936	RAP1A
TH17 CELL DIFFERENTIATION	0.0667701	0.169422	15.7794	42.7068	IL6R
HIF-1 SIGNALING PATHWAY	0.0692072	0.169422	15.1972	40.5865	IL6R
LEUKOCYTE TRANSENDOTHELIAL MIGRATION	0.0728519	0.169422	14.4	37.7183	RAP1A
NEUROTROPHIN SIGNALING PATHWAY	0.0746693	0.169422	14.0318	36.4081	RAP1A
PLATELET ACTIVATION	0.0782942	0.169422	13.3488	34.0031	RAP1A
CUSHING SYNDROME	0.0938512	0.169422	11.0206	26.0751	RAP1A
NON-ALCOHOLIC FATTY LIVER DISEASE	0.0956305	0.169422	10.8028	25.3571	IL6R
JAK-STAT SIGNALING PATHWAY	0.103304	0.169422	9.9503	22.588	IL6R
TIGHT JUNCTION	0.104479	0.169422	9.83085	22.2056	RAP1A
CHEMOKINE SIGNALING PATHWAY	0.117312	0.169422	8.68289	18.6067	RAP1A
FOCAL ADHESION	0.121937	0.169422	8.3287	17.5257	RAP1A
RAP1 SIGNALING PATHWAY	0.128259	0.169422	7.88596	16.1954	RAP1A
LIPID AND ATHEROSCLEROSIS	0.130547	0.169422	7.73631	15.7513	RAP1A
CAMP SIGNALING PATHWAY	0.135108	0.169422	7.45324	14.919	RAP1A
HUMAN CYTOMEGALOVIRUS INFECTION	0.135676	0.169422	7.41929	14.8199	IL6R
CORONAVIRUS DISEASE - COVID-19	0.139646	0.169422	7.18996	14.1545	IL6R
RAS SIGNALING PATHWAY	0.140212	0.169422	7.15833	14.0633	RAP1A
IGSF CAM SIGNALING	0.175169	0.189313	5.60125	9.75742	RAP1A
MAPK SIGNALING PATHWAY	0.176257	0.189313	5.56271	9.65584	RAP1A
CYTOKINE-CYTOKINE RECEPTOR INTERACTION	0.176257	0.189313	5.56271	9.65584	IL6R
PI3K-AKT SIGNALING PATHWAY	0.207761	0.215181	4.6217	7.26239	IL6R
PATHWAYS IN CANCER	0.292426	0.292426	3.09526	3.80576	IL6R
Reactome Pathways	P-value	Adjusted P-value	Odds Ratio	Combined Score	Genes
ARMS-mediated Activation	0.00454175	0.0559073	277.514	1497.03	RAP1A
MAPK1 (ERK2) Activation	0.0058359	0.0559073	208.115	1070.48	IL6R
MAPK3 (ERK1) Activation	0.0064824	0.0559073	184.981	932.06	IL6R
MET Activates RAP1 and RAC1	0.0071285	0.0559073	166.475	822.995	RAP1A
Interleukin-6 Signaling	0.0071285	0.0559073	166.475	822.995	IL6R
Frs2-mediated Activation	0.00777422	0.0559073	151.333	735.017	RAP1A
Prolonged ERK Activation Events	0.00906449	0.0559073	128.038	602.215	RAP1A
p130Cas Linkage to MAPK Signaling for Integrins	0.00970904	0.0559073	118.887	551.005	RAP1A
GRB2 SOS Provides Linkage to MAPK Signaling for Integrins	0.00970904	0.0559073	118.887	551.005	RAP1A
Rap1 Signalling	0.0103532	0.0559073	110.956	507.118	RAP1A
MAPK1 MAPK3 Signaling	0.0129297	0.059954	13.3275	57.9509	RAP1A;IL6R
RAF-independent MAPK1 3 Activation	0.0148516	0.059954	75.625	318.355	IL6R
Interleukin-6 Family Signaling	0.0154927	0.059954	72.3333	301.441	IL6R
MAPK Family Signaling Cascades	0.0170962	0.059954	11.4656	46.6524	RAP1A;IL6R
Integrin Signaling	0.0174136	0.059954	63.9776	259.141	RAP1A
Signalling to ERKs	0.0218823	0.059954	50.3889	192.59	RAP1A
Signaling by High-Kinase Activity BRAF Mutants	0.0231556	0.059954	47.5048	178.88	RAP1A
Platelet Aggregation (Plug Formation)	0.0250628	0.059954	43.7478	161.271	RAP1A
MAP2K and MAPK Activation	0.0256977	0.059954	42.6239	156.061	RAP1A
MET Promotes Cell Motility	0.0263323	0.059954	41.5562	151.138	RAP1A
Signaling by RAF1 Mutants	0.0263323	0.059954	41.5562	151.138	RAP1A
Glucagon-like Peptide-1 (GLP1) Regulates Insulin Secretion	0.0269665	0.059954	40.5407	146.48	RAP1A
Paradoxical Activation of RAF Signaling by Kinase Inactive BRAF	0.0288667	0.059954	37.7708	133.9	RAP1A
Signaling by RAS Mutants	0.0288667	0.059954	37.7708	133.9	RAP1A
Signaling by Moderate Kinase Activity BRAF Mutants	0.0288667	0.059954	37.7708	133.9	RAP1A
Signaling Downstream of RAS Mutants	0.0288667	0.059954	37.7708	133.9	RAP1A
Transcriptional Regulation of Granulopoiesis	0.0370617	0.0741233	29.1374	96.0128	IL6R
Signaling by BRAF and RAF1 Fusions	0.0414478	0.0799351	25.9414	82.5798	RAP1A
Regulation of Insulin Secretion	0.0495447	0.0902968	21.5476	64.748	RAP1A
Signaling by MET	0.0501649	0.0902968	21.2703	63.6501	RAP1A
Oncogenic MAPK Signaling	0.0520233	0.0906213	20.4794	60.5385	RAP1A
Integration of Energy Metabolism	0.0679894	0.114732	15.4829	41.6242	RAP1A
Interleukin-4 and Interleukin-13 Signaling	0.0704236	0.114743	14.9219	39.5912	IL6R
Signaling by NTRK1 (TRKA)	0.0722454	0.114743	14.527	38.1725	RAP1A
Signaling by NTRKs	0.083707	0.129148	12.4398	30.8562	RAP1A
Potential Therapeutics for SARS	0.101538	0.152308	10.135	23.1819	IL6R
Platelet Activation, Signaling and Aggregation	0.15758	0.226293	6.29821	11.638	RAP1A
RAF MAP Kinase Cascade	0.159244	0.226293	6.22569	11.4386	RAP1A
Diseases of Signal Transduction by Growth Factor Receptors and Second Messengers	0.256655	0.347152	3.61796	4.92051	RAP1A
Signaling by Interleukins	0.257149	0.347152	3.60976	4.9024	IL6R
Neutrophil Degranulation	0.269896	0.355472	3.40846	4.46412	RAP1A
SARS-CoV Infections	0.279563	0.359438	3.26794	4.16508	IL6R
Signaling by Receptor Tyrosine Kinases	0.297606	0.373737	3.02991	3.6722	RAP1A
Hemostasis	0.373754	0.458698	2.27585	2.2398	RAP1A
Cytokine Signaling in Immune System	0.402262	0.476881	2.06581	1.88123	IL6R
Disease	0.410496	0.476881	1.52509	1.35792	RAP1A;IL6R
Immune System	0.415063	0.476881	1.50999	1.32777	RAP1A;IL6R
Adaptive Immune System	0.433044	0.487174	1.86928	1.56444	RAP1A
Viral Infection Pathways	0.496857	0.547556	1.53688	1.07498	IL6R
Signal Transduction	0.521544	0.563268	1.20999	0.787653	RAP1A;IL6R
Innate Immune System	0.536708	0.568279	1.36752	0.85101	RAP1A
Infectious Disease	0.585895	0.608429	1.1881	0.635179	IL6R
Developmental Biology	0.606718	0.618165	1.12012	0.559716	IL6R
Metabolism	0.777214	0.777214	0.680696	0.171562	RAP1A
